# Supplementary material for: Contractility-induced self-organization of smooth muscle cells: from multilayer cell sheets to dynamic three-dimensional clusters
Source: Commun Biol. 2023 Mar 11;6:262. doi: 10.1038/s42003-023-04578-8 (PMC10008632; doi:10.1038/s42003-023-04578-8)
Supplement: Supplementary file 13 — Supplementary Data [file 42003_2023_4578_MOESM13_ESM.xlsx]

## Sheet: Opening
Time(s)	hole width(μm) 1	hole width(μm) 2	hole width(μm) 3	hole width(μm) 4	hole width(μm) 5	hole width(μm)6
0	0	0	0	0	0	0
300	184.018	159.583	128.407	132.115	151.01	106.424
600	227.105	202.387	169.008	147.113	195.785	141.218
900	242.452	230.881	169.008	197.521	195.785	170.476
1200	259.377	230.881	190.234	211.691	199.349	188.299
1500	259.279	230.881	199.196	219.595	203.458	194.936
1800	259.133	247.954	199.196	224.08	203.458	196.896
2100	250.451	247.954	203.838	224.08	203.458	206.506
2400	252.484	247.954	212.265	235.805	203.458	217.905
2700	258.27	247.954	216.056	265.965	203.458	221.461

## Sheet: Normalized area
t	Area_nor1	Area_nor2	Area_nor3	Area_nor4	Area_nor5	Area_nor6	Area_nor7
0	1.58988	1.37013	1.26874				1.33942
0.333333	1.57216	1.34162	1.26058				1.32377
0.666667	1.56733	1.33622	1.25971				1.30515
1	1.54366	1.3272	1.25761				1.2976
1.33333	1.53751	1.32696	1.25369				1.27692
1.66667	1.5202	1.32655	1.25156				1.25977
2	1.51852	1.32391	1.24501				1.25714
2.33333	1.49777	1.31223	1.24271				1.24631
2.66667	1.48835	1.29661	1.23671				1.23939
3	1.47439	1.30041	1.23271				1.23195
3.33333	1.46303	1.28442	1.23087				1.22663
3.66667	1.45375	1.27513	1.22501				1.21573
4	1.45098	1.26954	1.22007	1.07372			1.21227
4.33333	1.42922	1.2628	1.21256	1.06444			1.20838
4.66667	1.41427	1.23024	1.21239	1.04891	1.4289		1.20968
5	1.39972	1.21354	1.20655	1.04827	1.3334		1.18926
5.33333	1.39194	1.21424	1.20367	1.07186	1.3058		1.17207
5.66667	1.36463	1.20156	1.20042	1.05051	1.29123		1.16311
6	1.35672	1.18754	1.19525	1.06539	1.30728		1.16028
6.33333	1.35358	1.18182	1.19097	1.04483	1.3034		1.15525
6.66667	1.31901	1.18659	1.1882	1.01518	1.26532	1.09292	1.14085
7	1.29763	1.17444	1.18987	1.01874	1.26429	1.06308	1.13413
7.33333	1.2966	1.17185	1.18264	1.03982	1.27288	1.06651	1.12942
7.66667	1.29638	1.16579	1.18297	1.02299	1.26559	1.05192	1.1208
8	1.28072	1.17009	1.1761	1.02325	1.27437	1.05619	1.11283
8.33333	1.26491	1.15422	1.16993	1.03523	1.27434	1.06722	1.11038
8.66667	1.26102	1.16157	1.16089	1.04189	1.2827	1.05206	1.1107
9	1.26249	1.14923	1.15605	1.05502	1.27432	1.04873	1.10792
9.33333	1.25873	1.14326	1.15246	1.03281	1.25146	1.02687	1.10092
9.66667	1.26232	1.13445	1.14937	1.01492	1.24967	1.04551	1.09589
10	1.26009	1.13532	1.14668	1.02926	1.16856	1.05171	1.09864
10.3333	1.24913	1.12903	1.14712	1.02188	1.20685	1.0478	1.08952
10.6667	1.23477	1.11844	1.14157	1.01856	1.2086	1.0499	1.09152
11	1.22491	1.12497	1.14202	1.00625	1.17257	1.02569	1.09111
11.3333	1.22511	1.10355	1.13523	1.02997	1.26152	1.0232	1.0851
11.6667	1.22127	1.10254	1.13572	1.03614	1.19104	1.03521	1.08603
12	1.21856	1.08852	1.13061	1.0397	1.17916	1.03683	1.0773
12.3333	1.21601	1.09935	1.12588	1.01189	1.21177	1.03544	1.06426
12.6667	1.20567	1.0917	1.1246	1.01231	1.16777	1.03433	1.06566
13	1.20815	1.08395	1.12045	1	1.15042	1.04339	1.06366
13.3333	1.19256	1.08331	1.11754	1.02033	1.16954	1.13414	1.05644
13.6667	1.18284	1.07905	1.11484	1.01457	1.13029	1.15145	1.06051
14	1.17788	1.07676	1.10757	1.00257	1.11378	1.1421	1.06239
14.3333	1.12116	1.06798	1.10237	1.00521	1.12535	1.1455	1.05728
14.6667	1.11499	1.07053	1.09405	1.02638	1.11446	1.13972	1.06067
15	1.09859	1.0641	1.09207	1.02219	1.08693	1.10448	1.05538
15.3333	1.08766	1.0569	1.08437	1.01656	1.08711	1.11587	1.04948
15.6667	1.06031	1.0504	1.08464	1.03261	1.08364	1.13822	1.04751
16	1.04632	1.04193	1.07932	1.03993	1.09149	1.12681	1.0441
16.3333	1.04262	1.03848	1.07931	1.05364	1.11794	1.11346	1.04031
16.6667	1.04113	1.03723	1.07608	1.0511	1.05109	1.12069	1.03471
17	1.0301	1.03799	1.0687	1.05958	1.05371	1.11428	1.03066
17.3333	1.03665	1.03531	1.06499	1.04366	1.02641	1.12353	1.0267
17.6667	1.03263	1.03624	1.06356	1.02661	1.04233	1.10335	1.02094
18	1.02858	1.03312	1.05924	1.02245	1.02906	1.09413	1.02174
18.3333	1.03269	1.03093	1.05828	1.01827	1.06222	1.08071	1.01496
18.6667	1.03259	1.02991	1.05236	1.03318	1.04015	1.05915	1.01114
19	1.02128	1.02137	1.04974	1.03845	1.0441	1.05792	1.01242
19.3333	1.01012	1.01775	1.04794	1.03657	1.03477	1.06067	1.01589
19.6667	1.00917	1.00842	1.0471	1.04066	1.04335	1.05582	1.00809
20	1.00621	1.00456	1.04278	1.03832	1.03723	1.05513	1.01427
20.3333	1.00711	1.0079	1.04252	1.03306	1.01992	1.05114	1.01684
20.6667	1.01173	1.00105	1.035	1.03988	1	1.06397	1.02145
21	1.01687	1	1.03208	1.03048	1.02643	1.06344	1.01928
21.3333	1.01138	1.0127	1.02326	1.03315	1.04406	1.04424	1.02205
21.6667	1.00858	1.01034	1.02505	1.02887	1.06174	1.03925	1.01688
22	1.01483	1.00898	1.02096	1.02883	1.05035	1.03944	1.01338
22.3333	1.00256	1.01322	1.01477	1.02105	1.06452	1.03536	1.01261
22.6667	1.00136	1.01214	1.01105	1.018	1.05091	1	1.00841
23	1.00727	1.01651	1.00359	1.00455	1.07178	1.0018	1
23.3333	1	1.01493	1	1.00991	1.02911	1.01226	1.00028

## Sheet: Circularity
t	Circularity1	Circularity2	Circularity3	Circularity4	Circularity	Circularity6	Circularity7
0		0.711713	0.87392				0.671759
0.333333		0.751585	0.876303				0.649936
0.666667	0.67815	0.763053	0.879942				0.673109
1	0.679594	0.792788	0.878809				0.654553
1.33333	0.703921	0.81024	0.883031				0.635271
1.66667	0.698621	0.848763	0.889399				0.676043
2	0.721777	0.841844	0.893124				0.675034
2.33333	0.728115	0.83936	0.891496				0.678829
2.66667	0.736044	0.851575	0.877586				0.681247
3	0.748393	0.846787	0.888431				0.68604
3.33333	0.75265	0.879486	0.893448				0.695771
3.66667	0.767307	0.881585	0.894664				0.698737
4	0.781835	0.89265	0.892845				0.70505
4.33333	0.771371	0.910304	0.895565				0.70915
4.66667	0.738964	0.912896	0.898825	0.937139			0.708017
5	0.797331	0.91653	0.899749	0.924913			0.704562
5.33333	0.788095	0.90721	0.899503	0.949027	0.886982		0.701054
5.66667	0.822052	0.92658	0.898452	0.958045	0.906023		0.719677
6	0.825982	0.930029	0.879443	0.937498	0.915636		0.725293
6.33333	0.837819	0.922532	0.885824	0.954429	0.913378		0.720262
6.66667	0.758178	0.88555	0.895846	0.940429	0.926216		0.725741
7	0.773218	0.899308	0.906341	0.959245	0.902007		0.730065
7.33333	0.841968	0.913407	0.902101	0.947614	0.891383	0.917597	0.725797
7.66667	0.851319	0.913182	0.89758	0.961517	0.888366	0.90565	0.741985
8	0.841405	0.925829	0.903806	0.957337	0.91516	0.912732	0.741595
8.33333	0.852623	0.927137	0.913626	0.957895	0.912087	0.90698	0.744531
8.66667	0.823236	0.932045	0.909863	0.940261	0.904419	0.920895	0.747067
9	0.876044	0.930031	0.915541	0.95973	0.919603	0.887338	0.752695
9.33333	0.862573	0.931827	0.920059	0.955277	0.898345	0.912978	0.753098
9.66667	0.888771	0.870355	0.913244	0.963963	0.921386	0.91208	0.74147
10	0.911176	0.931701	0.921143	0.940093	0.928172	0.893928	0.745552
10.3333	0.914493	0.932362	0.921758	0.94045	0.938362	0.898054	0.764409
10.6667	0.899449	0.879877	0.90899	0.943498	0.910538	0.933262	0.770054
11	0.902111	0.930496	0.926751	0.953823	0.937909	0.923349	0.759945
11.3333	0.908312	0.917027	0.92325	0.957123	0.929487	0.92415	0.76852
11.6667	0.902411	0.913299	0.929961	0.960489	0.818628	0.916157	0.771611
12	0.933066	0.940571	0.928566	0.94822	0.865993	0.932617	0.768252
12.3333	0.934392	0.938557	0.93273	0.962181	0.890488	0.9321	0.777745
12.6667	0.931677	0.916005	0.936429	0.946341	0.955396	0.937548	0.790889
13	0.886895	0.915237	0.93239	0.946778	0.913353	0.935515	0.777703
13.3333	0.910515	0.930301	0.920183	0.948339	0.82762	0.94021	0.793883
13.6667	0.866592	0.928131	0.941548	0.907055	0.931136	0.909261	0.786815
14	0.918812	0.94852	0.934177	0.936704	0.928764	0.93906	0.802525
14.3333	0.911149	0.940873	0.931664	0.952353	0.851752	0.914217	0.803035
14.6667	0.95311	0.937776	0.940498	0.955718	0.867476	0.905934	0.793492
15	0.922669	0.94749	0.934053	0.963197	0.892181	0.872676	0.802402
15.3333	0.926096	0.955315	0.944775	0.971506	0.919202	0.898717	0.814918
15.6667	0.930932	0.937664	0.943413	0.975847	0.934684	0.896912	0.814856
16	0.939399	0.929426	0.936385	0.979647	0.954388	0.92146	0.817513
16.3333	0.936495	0.942109	0.933525	0.96592	0.906797	0.902267	0.827356
16.6667	0.945733	0.944965	0.936083	0.969795	0.791001	0.904527	0.819437
17	0.9401	0.936194	0.931381	0.972929	0.922216	0.944184	0.83029
17.3333	0.956677	0.952852	0.933291	0.970164	0.91255	0.879235	0.835056
17.6667	0.940414	0.929857	0.939032	0.923366	0.89608	0.93575	0.828937
18	0.942867	0.938064	0.937505	0.936827	0.858305	0.953683	0.831054
18.3333	0.961594	0.934205	0.941046	0.931178	0.916554	0.917377	0.849031
18.6667	0.949844	0.93541	0.934796	0.964231	0.964369	0.95563	0.846347
19	0.962648	0.933877	0.920218	0.977644	0.936946	0.914763	0.835814
19.3333	0.912481	0.91285	0.926321	0.92746	0.956655	0.895215	0.851275
19.6667	0.935228	0.89347	0.922441	0.963255	0.955432	0.936677	0.848761
20	0.952874	0.908172	0.920824	0.915821	0.955167	0.912824	0.850339
20.3333	0.890325	0.957444	0.927497	0.957948	0.957469	0.890963	0.839506
20.6667	0.951357	0.944076	0.930549	0.929786	0.949872	0.919084	0.844735
21	0.973619	0.93516	0.930348	0.934824	0.861056	0.934114	0.847292
21.3333	0.973676	0.953006	0.940089	0.971599	0.895282	0.931766	0.856074
21.6667	0.979397	0.93606	0.95863	0.94608	0.899269	0.908403	0.869507
22	0.979748	0.955205	0.953846	0.970124	0.955346	0.949558	0.857215
22.3333	0.960479	0.955007	0.942611	0.946889	0.891981	0.926636	0.875071
22.6667	0.981996	0.938143	0.948785	0.975838	0.886297	0.893558	0.87846
23	0.981576	0.958491	0.927589	0.931607	0.86067	0.873988	0.870141
23.3333	0.98173	0.948471	0.939046	0.953606	0.925148	0.925943	0.876722
23.6667	0.980047	0.972594	0.94117	0.92859	0.907212	0.971873	0.868067
24	0.938783	0.975957	0.962505	0.928676	0.981809	0.936946	0.870034

## Sheet: In_epsilon
t/r (s/μm)	In(ϵ/ϵ_0 )1	In(ϵ/ϵ_0 )2	In(ϵ/ϵ_0 )3	In(ϵ/ϵ_0 )4	In(ϵ/ϵ_0 )5	In(ϵ/ϵ_0 )6	In(ϵ/ϵ_0 )7	In(ϵ/ϵ_0 ) Mean	In(ϵ/ϵ_0 ) SD
0	0	0	0	0	0	0	0	0	0
3	-0.0144262	-0.00283251	-0.00911822	-0.024668	-0.0258227	0.0158236	-0.000178104	-0.00874602	0.0146604
6	-0.0267086	-0.0118989	-0.0111808	-0.0414318	-0.0334848	-0.0134839	-0.00426265	-0.0203502	0.0136555
9	-0.0354144	-0.0360006	-0.0199544	-0.0558822	-0.0210706	-0.0285758	-0.00446797	-0.0287666	0.01612
12	-0.0416577	-0.0504411	-0.026915	-0.081722	-0.0277112	-0.0373503	-0.00314499	-0.0384203	0.02423
15	-0.0507009	-0.0752116	-0.0304452	-0.0567632	-0.0421427	-0.0365287	-0.00740831	-0.0427429	0.0214199
18	-0.061743	-0.0782555	-0.0312659	-0.0521513	-0.0676697	-0.0402232	-0.0138393	-0.0493068	0.0223752
21	-0.0743699	-0.0869776	-0.0338121	-0.0871527	-0.0512153	-0.0474574	-0.0204566	-0.0573488	0.0261608
24	-0.08316	-0.0972508	-0.0417196	-0.095672	-0.0310938	-0.0510549	-0.0255924	-0.0607919	0.0306207
27	-0.0968375	-0.113848	-0.0455672	-0.114774	-0.021782	-0.0578622	-0.0369169	-0.0696554	0.03832
30	-0.112384	-0.133444	-0.0505578	-0.136538	-0.018484	-0.0722724	-0.04903	-0.0818157	0.0460948
33	-0.126053	-0.141389	-0.0561124	-0.150959	-0.0197317	-0.0766217	-0.0537121	-0.0892256	0.050389
36	-0.139121	-0.149587	-0.0606905	-0.160167	-0.0341784	-0.0696114	-0.0563088	-0.0956663	0.0519424
39	-0.150271	-0.166484	-0.0644763	-0.158793	-0.045678	-0.0644876	-0.0634145	-0.101944	0.0535256
42	-0.174651	-0.168855	-0.0687586	-0.138034	-0.0542059	-0.0617241	-0.0691079	-0.105048	0.0533455
45	-0.191312	-0.185379	-0.0760383	-0.133432	-0.064206	-0.0675682	-0.076503	-0.113491	0.0561699
48	-0.189315	-0.203351	-0.0810687	-0.139923	-0.0647894	-0.118781	-0.081682	-0.125559	0.0547207
51	-0.19913	-0.21277	-0.083671	-0.15373	-0.0518559	-0.120793	-0.0864537	-0.129772	0.061137
54	-0.231294	-0.224971	-0.0969501	-0.123213	-0.0695493	-0.143769	-0.10119	-0.141562	0.0634512
57	-0.240217	-0.226289	-0.109403	-0.108523	-0.0824163	-0.129008	-0.111052	-0.143844	0.0626997
60	-0.25494	-0.233305	-0.114429	-0.104809	-0.0783836	-0.149119	-0.115788	-0.15011	0.0677738
63	-0.272872	-0.240793	-0.116097	-0.109119	-0.0808016	-0.154706	-0.127997	-0.157484	0.0719539
66	-0.277126	-0.256972	-0.123535	-0.109516	-0.0855994	-0.129513	-0.135979	-0.159749	0.0753237
69	-0.288921	-0.257802	-0.126425	-0.125087	-0.131527	-0.128865	-0.15529	-0.173417	0.0696112
72	-0.304531	-0.254231	-0.132245	-0.156209	-0.148574	-0.130653	-0.157996	-0.183491	0.0679293
75	-0.328768	-0.258585	-0.140276	-0.125653	-0.138947	-0.133244	-0.16846	-0.184848	0.0781872
78	-0.348309	-0.261462	-0.144705	-0.112146	-0.1323	-0.136301	-0.17475	-0.187139	0.0862838
81	-0.367452	-0.271597	-0.150639	-0.117974	-0.158857	-0.162675	-0.188263	-0.202494	0.087093
84	-0.370524	-0.270457	-0.155045	-0.172274	-0.128719	-0.170023	-0.197922	-0.209281	0.0838784
87	-0.381314	-0.274181	-0.162066	-0.185437	-0.107876	-0.163635	-0.216693	-0.213029	0.0903035
90	-0.386379	-0.263121	-0.169979	-0.18341	-0.121631	-0.165117	-0.232053	-0.217384	0.0877196
93	-0.390398	-0.259511	-0.170755	-0.166727	-0.270075	-0.174092	-0.248789	-0.240049	0.0800933
96	-0.402261	-0.260657	-0.175714	-0.148122	-0.2373	-0.206218	-0.256886	-0.241023	0.0824176
99	-0.410128	-0.262955	-0.183385	-0.140168	-0.204524	-0.199527	-0.270052	-0.238677	0.0879674
102	-0.419833	-0.269261	-0.190143	-0.152718	-0.189661	-0.184585	-0.284726	-0.241561	0.0920943
105	-0.428176	-0.272533	-0.199193	-0.189922	-0.203225	-0.184142	-0.291148	-0.25262	0.0881433
108	-0.435571	-0.276783	-0.197862	-0.19741	-0.184132	-0.197578	-0.297327	-0.255237	0.0910793
111	-0.439323	-0.278286	-0.210954	-0.199202	-0.170628	-0.210398	-0.305144	-0.259133	0.0922618
114	-0.455234	-0.26551	-0.223202	-0.226745	-0.174662	-0.213524	-0.317712	-0.268084	0.0939172
117	-0.462891	-0.268861	-0.227889	-0.194599	-0.178982	-0.231764	-0.31865	-0.269091	0.0972748
120	-0.477562	-0.261866	-0.232206	-0.193611	-0.184532	-0.237216	-0.327868	-0.273552	0.101696
123	-0.470699	-0.279197	-0.23842	-0.233327	-0.188209	-0.238565	-0.342335	-0.284393	0.095015
126	-0.464427	-0.286186	-0.250119	-0.228794	-0.189393	-0.246103	-0.350262	-0.287898	0.092579
129	-0.479808	-0.291668	-0.262091	-0.23397	-0.195255	-0.243516	-0.371123	-0.296776	0.0977625
132	-0.479973	-0.299896	-0.262766	-0.24872	-0.201117	-0.250133	-0.382667	-0.30361	0.0961019
135	-0.491634	-0.305344	-0.270517	-0.2486	-0.211272	-0.252473	-0.39283	-0.310382	0.0985376
138	-0.499483	-0.311979	-0.283786	-0.235226	-0.223306	-0.258051	-0.398082	-0.315702	0.0999428
141	-0.495494	-0.32384	-0.288	-0.25359	-0.205874	-0.242289	-0.408527	-0.316802	0.102531
144	-0.488402	-0.314864	-0.287725	-0.276781	-0.195227	-0.25993	-0.412784	-0.319387	0.0992286
147	-0.493697	-0.327874	-0.300729	-0.267664	-0.217022	-0.262785	-0.424878	-0.327807	0.0981443
150	-0.507636	-0.336829	-0.300034	-0.259554	-0.226714	-0.271406		-0.317029	0.100552
153	-0.510801	-0.332682	-0.302915	-0.225319	-0.225304	-0.28317		-0.313365	0.105718
156	-0.504857	-0.327778	-0.307475	-0.225848	-0.225365	-0.292727		-0.314008	0.102702
159	-0.509211	-0.330304	-0.313513	-0.221614	-0.231539	-0.276874		-0.313842	0.104963
162	-0.524946	-0.321164	-0.316704	-0.204906	-0.231783			-0.3199	0.125543
165	-0.542809	-0.32234		-0.237721	-0.227826			-0.332674	0.14637
168	-0.561624	-0.335758		-0.26613	-0.253838			-0.354337	0.142821
171	-0.575084	-0.34766		-0.29047	-0.292425			-0.37641	0.135077
174	-0.601663	-0.35125		-0.330819	-0.309467			-0.3983	0.136645
177	-0.629058	-0.359577		-0.360687	-0.309895			-0.414804	0.144786
180	-0.64562	-0.367333		-0.371497	-0.310323			-0.423693	0.15056
183	-0.674409	-0.369018		-0.296508	-0.303378			-0.410828	0.178734
186	-0.712263	-0.383432		-0.356033	-0.270813			-0.430635	0.193779
189	-0.713321	-0.38838		-0.376175	-0.25611			-0.433497	0.195865
192	-0.752232	-0.389691		-0.37731	-0.268598			-0.446958	0.210662
195	-0.768193	-0.386412		-0.375688	-0.281085			-0.452845	0.215494
198	-0.79449	-0.382157		-0.391033	-0.29034			-0.464505	0.22465
201	-0.82021	-0.378788		-0.397542	-0.296931			-0.473368	0.235319
204	-0.831025	-0.378724		-0.413187	-0.302766			-0.481425	0.237587
207	-0.856075	-0.393261		-0.437232	-0.360237			-0.511701	0.231739
210	-0.883083	-0.396101		-0.451432	-0.364979			-0.523899	0.242111

## Sheet: Neck pho
time(min)	Neck radius 1 (μm)	Neck radius 2 (μm)	Neck radius 3 (μm)
0	0	0	0
20	48.0868	33.0223	36.7264
40	50.6103	35.9048	42.295
60	54.1269	39.3304	44.8276
80	55.9425	42.3249	49.0265
100	62.0912	84.9302	45.8434
120	60.8124	83.8387	50.1175
140	62.6197	82.7634	50.8041
160	66.625	81.3994	49.0922
180	72.3488	86.7507	54.6087
200	75.339	87.2067	52.9909
220	79.3439	87.8517	54.6242
240	80.4117	87.1546	53.4425
260	83.5105	89.5474	56.0142
280	84.5906	89.4477	62.0886
300	86.6879	91.0058	62.7385
320	88.5969	93.2348	73.8101
340	94.4739	94.5326	74.75
360	92.556	94.1323	74.4314
380	93.2546	96.3914	73.775
400	96.6294	101.077	81.315
420	97.8299	100.136	90.3348
440	101.196	99.1863	90.7332
460	104.846	100.704	95.2389
480	106.745	100.666	102.949
500	108.035	101.627	102.257
520	110.081	103.52	118.498
540	110.183	103.687	106.996
560	109.757	103.677	109.896
580	109.958	103.358	112.01
600	111.906	104.005	114.095
620	110.607	106.449	116.425
640	120.761	104.779	116.514
660	114.412	105.361	114.727
680	123.895	106.213	116.381
700	121.265	104.993	120.944
720	122.32	106.428	120.217
740	119.693	107.25	116.057
760	121.648	108.42	117.026
780	122.19	107.685	116.874
800	145.667	110.407	116.905
820	132.868	110.617	118.214
840	140.171	110.282	122.515
860	135.771	117.686	124.971
880	136.718	112.23	125.882
900	136.902	115.766	118.301
920	137.02	120.804	123.196
940	130.665	121.48	125.132
960	137.73	120.051	126.429
980	130.456	119.024	135.793
1000	128.441	119.147	134.345
1020	131.882	116.769	131.684
1040	136.277	117	131.035
1060	117.973	116.858	131.159
1080	135.051	116.166	132.971
1100	117.921	117.225	133.022
1120	118.794	117.228	134.255
1140	137.972	115.877	132.582
1160	142.019	116.258	132.525
1180	124.374	120.549	129.173
1200	136.563	117.792	130.041

## Sheet: Normalized neck radius
time(min)	Nor_radius_1 (μm)	Nor_radius_2 (μm)	Nor_radius_3 (μm)
0	0	0	0
20	18.2203	8.93733	11.7792
40	20.1828	10.5657	15.6219
60	23.0849	12.678	17.5489
80	24.6596	14.682	20.9904
100	30.3782	59.1176	18.3532
120	29.1398	57.6078	21.9349
140	30.8975	56.1396	22.54
160	34.9765	54.3044	21.0466
180	41.2444	61.6792	26.0424
200	44.7242	62.3293	24.5223
220	49.6055	63.2547	26.0572
240	50.9496	62.2548	24.942
260	54.9521	65.7202	27.4002
280	56.3828	65.5739	33.6652
300	59.2133	67.8783	34.3736
320	61.85	71.2441	47.5761
340	70.3276	73.2412	48.7955
360	67.5012	72.6223	48.3804
380	68.524	76.1499	47.5309
400	73.5735	83.7325	57.7429
420	75.4128	82.1812	71.2636
440	80.692	80.6299	71.8936
460	86.617	83.117	79.2111
480	89.783	83.0538	92.5547
500	91.9669	84.6475	91.315
520	95.4832	87.8289	122.626
540	95.6605	88.1137	99.9755
560	94.9214	88.0964	105.468
580	95.2702	87.5553	109.565
600	98.6759	88.6539	113.682
620	96.3987	92.8706	118.373
640	114.909	89.9793	118.553
660	103.144	90.9808	114.944
680	120.951	92.4594	118.283
700	115.87	90.3472	127.74
720	117.895	92.8334	126.209
740	112.885	94.2739	117.626
760	116.603	96.3412	119.598
780	117.644	95.04	119.286
800	167.197	99.9043	119.35
820	139.105	100.284	122.039
840	154.817	99.6784	131.079
860	145.25	113.513	136.388
880	147.284	103.232	138.385
900	147.68	109.838	122.218
920	147.934	119.606	132.541
940	134.531	120.95	136.739
960	149.472	118.121	139.588
980	134.101	116.107	161.032
1000	129.99	116.349	157.615
1020	137.047	111.749	151.435
1040	146.335	112.194	149.944
1060	109.665	111.92	150.228
1080	143.715	110.6	154.408
1100	109.568	112.626	154.527
1120	111.197	112.631	157.405
1140	149.998	110.049	153.508
1160	158.925	110.775	153.376
1180	121.887	119.102	145.713
1200	146.949	113.716	147.678

## Sheet: Developed clusters
Day	LD1	LD2	LD3	MD1	MD2	MD3	HD1	HD2	HD3
0	0	0	1	0	0	0	0	0	0
1	0	0	1	0	0	0	8	3	6
2	0	0	1	0	4	2	37	24	20
3	0	0	1	4	5	7	56	49	55
4	3	3	2	10	6	10	56	52	47
5	15	14	11	29	16	16	47	50	35
6	15	17	19	37	23	24	35	39	26
7	10	16	12	36	27	21	27	27	22
8	5	12	11	36	28	22	25	23	17
9	6	11	9	37	34	26	25	20	18
10	10	6	5	34	33	18	19	17	17
11	15	6	5	31	27	19	18	18	20
12	18	9	7	32	29	16	19	17	20
13	21	11	12	26	26	21	19	18	18
14	20	15	18	30	30	22	20	20	19

## Sheet: Developing clusters
Day	LD1	LD2	LD3	MD1	MD2	MD3	HD1	HD2	HD3
0	0	0	0	0	0	0	0	0	0
1	0	0	0	0	3	3	30	10	14
2	0	0	0	4	2	5	37	49	50
3	4	3	0	9	6	11	20	29	24
4	13	10	8	34	26	25	12	23	16
5	80	49	68	54	48	51	15	17	22
6	101	89	85	49	46	51	20	18	26
7	89	72	79	41	48	44	21	22	21
8	83	53	63	34	45	41	18	20	20
9	56	44	45	27	33	31	16	18	18
10	48	41	38	23	30	37	20	19	17
11	36	33	34	20	30	33	20	12	12
12	33	26	36	15	26	29	16	12	13
13	30	26	31	15	22	22	17	10	12
14	32	27	31	15	17	23	16	11	11

## Sheet: Total clusters
Day	LD1	LD2	LD3	MD1	MD2	MD3	HD1	HD2	HD3
0	0	0	1	0	0	0	0	0	0
1	0	0	1	0	3	3	38	13	20
2	0	0	1	4	6	7	74	73	70
3	4	3	1	13	11	18	76	78	79
4	16	13	10	44	32	35	68	75	63
5	95	63	79	83	64	67	62	67	57
6	116	106	104	86	69	75	55	57	52
7	99	88	91	77	75	65	48	49	43
8	88	65	74	70	73	63	43	43	37
9	62	55	54	64	67	57	41	38	36
10	58	47	43	57	63	55	39	36	34
11	51	39	39	51	57	52	38	30	32
12	51	35	43	47	55	45	35	29	33
13	51	37	43	41	48	43	36	28	30
14	52	42	49	45	47	45	36	31	30

## Sheet: Order parameter Q
Samples	LD	MD	HD
1	0.128561	0.317406	0.966181
2	0.143136	0.459702	0.889078
3	0.218852	0.238258	0.88349
4	0.207868	0.369394	0.969041
5	0.159324	0.501564	0.970683
6	0.232707	0.327545	0.970774
7	0.277892	0.593456	0.984125
8	0.238104	0.7221	0.829264
9	0.202604	0.744701	0.897907
10	0.258626	0.665792	0.554435
11	0.236007	0.649866	0.706584
12	0.214263	0.487128	0.73133
13	0.046765	0.402269	0.758246
14	0.0697301	0.491258	0.976099
15	0.130504	0.686435	0.952964
